# Supplementary material for: Expansion of human centromeric arrays in cells undergoing break-induced replication
Source: Cell Rep. Author manuscript; Available in PMC 2024 Apr 22. (PMC11034957; doi:10.1016/j.celrep.2024.113851)
Supplement: 2 [file NIHMS1980913-supplement-2.xlsx]

## Sheet: Figure 1-4 and S2-3
Reagent and resource	Source	Identifier
D6Z1 F: 5′ – GCGTTGAACTCACCGTCTT – 3′	Integrated DNA Technologies	N/A
D6Z1 R: 5′ – TCCAAAGAATGCCTCCAAGG – 3′	Integrated DNA Technologies	N/A
D11Z1 F: 5′ – CTTCCTTCGAAACGGGTATATCT – 3′	Integrated DNA Technologies	N/A
D11Z1 R: 5′ – GCTCCATCAGCAGGATTGT – 3′	Integrated DNA Technologies	N/A
D18Z1 F: 5′ – TGGGAAACGGGATTGTCTTC – 3′	Integrated DNA Technologies	N/A
D18Z1 R: 5′ – CTGCTCTACCAAAGGGAATGT – 3′	Integrated DNA Technologies	N/A
DXZ1 F: 5′ – TGATAGCGCAGCTTTGACAC – 3′	Integrated DNA Technologies	N/A
DXZ1 R: 5′ – TTCCAACACAGTCCTCCA – 3′	Integrated DNA Technologies	N/A
TBP1 F: 5′ – GATATGAGACTGTGGGTAAGT – 3′	Integrated DNA Technologies	N/A
TBP1 R: 5′ – GATCCTTTGAACACCCTAATG – 3′	Integrated DNA Technologies	N/A
C11orf16 F: 5′ – TCCCTGACCATCTGGAAGAA – 3′	Integrated DNA Technologies	N/A
C11orf16 R: 5′ – TGATTGGCCCTAGCAGAGA – 3′	Integrated DNA Technologies	N/A
MRO F: 5′ – TAGTAGGTAACACCGAGTGC – 3′	Integrated DNA Technologies	N/A
MRO R: 5′ – TCAGGGTTGTCGCAAGTA – 3′	Integrated DNA Technologies	N/A
HPRT1 F: 5′ – AAGGTGCTGGTCTCCTTTAC – 3′	Integrated DNA Technologies	N/A
HPRT1 R: 5′ – GCACCAATGATTCTCTCCCT – 3′	Integrated DNA Technologies	N/A
5S F: 5′ – CCTGGTTAGTACTTGGATGGGAGAC – 3′	Integrated DNA Technologies	N/A
5S R: 5′ – GACTCCGTCTGGAAGAAAAGGAAAG – 3′	Integrated DNA Technologies	N/A
KDM1A F: 5′ – TTGCATCTGTTGCTCTATTGGAG – 3′	Integrated DNA Technologies	N/A
KDM1A R: 5′ – CCAGGACTGTCTTCAGTCACC – 3′	Integrated DNA Technologies	N/A
D11Z1 probe: 5′ – /56-FAM/CC TGT GAT G/ZEN/ACTGCATTCAACTCACAG/3IABkFQ/ – 3′	Integrated DNA Technologies	N/A
5S probe: 5′ – /5HEX/CTGGGAATA/ZEN/CCGGGTGCTGTAGG/3IABkFQ/ – 3′	Integrated DNA Technologies	N/A
