# Supplementary material for: Expansion of human centromeric arrays in cells undergoing break-induced replication
Source: Cell Rep. Author manuscript; Available in PMC 2024 Apr 22. (PMC11034957; doi:10.1016/j.celrep.2024.113851)
Supplement: 3 [file NIHMS1980913-supplement-3.xlsx]

## Sheet: Figure2B-E_U2OS_Group1
Sample	HOR (copies/uL)	Single gene (copies/uL)	Normalized HOR copy number (HOR copy number /chromosome)
U2OS_Group1_D18Z1_PC	6320.51	17.5649	7196.74	Normalized HOR CN = (HOR /Single gene)*20 (dilution factor)
U2OS_Group1_D18Z1_PC	6588.68	19.346	6811.42
U2OS_Group1_D18Z1_PC	6534.42	18.4809	7071.56
U2OS_Group1_D18Z1_PC	6633.93	18.4459	7192.85
U2OS_Group1_D18Z1_PC	6647.15	17.9564	7403.68
U2OS_Group1_D18Z1_PC	6488.81	17.9811	7217.37
U2OS_Group1_D18Z1_SC1	3431.1	10.9074	6291.35
U2OS_Group1_D18Z1_SC1	3600.5	14.6709	4908.36
U2OS_Group1_D18Z1_SC1	3649.56	11.8075	6181.79
U2OS_Group1_D18Z1_SC1	3570.22	11.7232	6090.87
U2OS_Group1_D18Z1_SC1	3758.79	12.795	5875.4
U2OS_Group1_D18Z1_SC1	3764.95	12.2291	6157.34
U2OS_Group1_D18Z1_SC2	5009.33	15.8789	6309.39
U2OS_Group1_D18Z1_SC2	4895.93	15.472	6328.74
U2OS_Group1_D18Z1_SC2	5062.94	15.1482	6684.55
U2OS_Group1_D18Z1_SC2	5123.19	14.2438	7193.56
U2OS_Group1_D18Z1_SC2	5377.88	14.6511	7341.28
U2OS_Group1_D18Z1_SC2	5163.98	15.717	6571.19
U2OS_Group1_D18Z1_SC3	5067.18	14.4261	7025.04
U2OS_Group1_D18Z1_SC3	5058.52	15.3367	6596.61
U2OS_Group1_D18Z1_SC3	4969.58	15.6482	6351.63
U2OS_Group1_D18Z1_SC3	5192.4	16.358	6348.44
U2OS_Group1_D18Z1_SC3	5621.43	16.8466	6673.66
U2OS_Group1_D18Z1_SC3	5565.91	17.4467	6380.46
U2OS_Group1_D18Z1_SC4	4345.31	13.789	6302.57
U2OS_Group1_D18Z1_SC4	4281.59	13.8437	6185.61
U2OS_Group1_D18Z1_SC4	4353.89	15.1737	5738.73
U2OS_Group1_D18Z1_SC4	4680.25	13.568	6898.94
U2OS_Group1_D18Z1_SC4	4821.22	12.0879	7976.93
U2OS_Group1_D18Z1_SC4	4693.51	13.5066	6949.97
U2OS_Group1_D18Z1_SC5	6106.03	18.1803	6717.21
U2OS_Group1_D18Z1_SC5	6076.95	19.0947	6365.08
U2OS_Group1_D18Z1_SC5	6363.32	20.0685	6341.6
U2OS_Group1_D18Z1_SC5	6092.97	17.7044	6883.01
U2OS_Group1_D18Z1_SC5	6132.51	17.9293	6840.78
U2OS_Group1_D18Z1_SC5	6188.96	18.3461	6746.91
U2OS_Group1_D18Z1_SC6	6894.26	13.8357	9965.9
U2OS_Group1_D18Z1_SC6	6733.6	17.0972	7876.84
U2OS_Group1_D18Z1_SC6	7383.95	17.0569	8658.02
U2OS_Group1_D18Z1_SC6	6894.71	16.3987	8408.87
U2OS_Group1_D18Z1_SC6	6923.97	15.8858	8717.2
U2OS_Group1_D18Z1_SC6	6994.51	16.3587	8551.4
U2OS_Group1_D18Z1_SC7	6006.77	20.4839	5864.88
U2OS_Group1_D18Z1_SC7	6239.19	19.9084	6267.91
U2OS_Group1_D18Z1_SC7	6401.03	22.6459	5653.16
U2OS_Group1_D18Z1_SC7	6283.31	19.8649	6326.03
U2OS_Group1_D18Z1_SC7	6519.56	21.5746	6043.72
U2OS_Group1_D18Z1_SC7	6781.11	22.4448	6042.47
U2OS_Group1_D6Z1_PC	1031.22	25.3826	812.543
U2OS_Group1_D6Z1_PC	1067.28	27.8961	765.183
U2OS_Group1_D6Z1_PC	1077.55	28.6757	751.543
U2OS_Group1_D6Z1_PC	1023.63	26.4851	772.982
U2OS_Group1_D6Z1_PC	1012.14	25.0625	807.694
U2OS_Group1_D6Z1_PC	1042.62	26.2464	794.484
U2OS_Group1_D6Z1_SC1	628.486	20.0143	628.037
U2OS_Group1_D6Z1_SC1	638.477	16.6312	767.808
U2OS_Group1_D6Z1_SC1	667.347	17.7494	751.964
U2OS_Group1_D6Z1_SC1	713.542	17.513	814.87
U2OS_Group1_D6Z1_SC1	654.529	17.5732	744.916
U2OS_Group1_D6Z1_SC1	695.332	18.8488	737.799
U2OS_Group1_D6Z1_SC2	886.307	24.2528	730.89
U2OS_Group1_D6Z1_SC2	874.398	23.1683	754.822
U2OS_Group1_D6Z1_SC2	868.774	23.6792	733.787
U2OS_Group1_D6Z1_SC2	904.602	23.4342	772.035
U2OS_Group1_D6Z1_SC2	855.224	21.1947	807.018
U2OS_Group1_D6Z1_SC2	853.344	21.7596	784.336
U2OS_Group1_D6Z1_SC3	843.781	22.3999	753.38
U2OS_Group1_D6Z1_SC3	866.573	22.5894	767.239
U2OS_Group1_D6Z1_SC3	877.927	21.5463	814.923
U2OS_Group1_D6Z1_SC3	897.492	25.2623	710.539
U2OS_Group1_D6Z1_SC3	865.793	20.9275	827.421
U2OS_Group1_D6Z1_SC3	910.543	22.8349	797.5
U2OS_Group1_D6Z1_SC4	733.836	21.6107	679.14
U2OS_Group1_D6Z1_SC4	740.973	20.9665	706.816
U2OS_Group1_D6Z1_SC4	720.692	20.1558	715.12
U2OS_Group1_D6Z1_SC4	786.405	19.2085	818.809
U2OS_Group1_D6Z1_SC4	751.164	17.8258	842.781
U2OS_Group1_D6Z1_SC4	768.802	20.7233	741.969
U2OS_Group1_D6Z1_SC5	1066.96	26.997	790.43
U2OS_Group1_D6Z1_SC5	1069.6	29.0506	736.37
U2OS_Group1_D6Z1_SC5	1050.8	25.9489	809.9
U2OS_Group1_D6Z1_SC5	1092.26	27.5777	792.136
U2OS_Group1_D6Z1_SC5	1044.77	26.8771	777.44
U2OS_Group1_D6Z1_SC5	1039.95	24.133	861.846
U2OS_Group1_D6Z1_SC6	952.667	25.5854	744.694
U2OS_Group1_D6Z1_SC6	975.396	24.0952	809.619
U2OS_Group1_D6Z1_SC6	954.573	23.5845	809.49
U2OS_Group1_D6Z1_SC6	967.321	25.1587	768.976
U2OS_Group1_D6Z1_SC6	919.706	25.1606	731.068
U2OS_Group1_D6Z1_SC6	930.382	21.2214	876.833
U2OS_Group1_D6Z1_SC7	1028.1	32.5464	631.775
U2OS_Group1_D6Z1_SC7	1031.23	29.7873	692.395
U2OS_Group1_D6Z1_SC7	1054.04	30.7308	685.982
U2OS_Group1_D6Z1_SC7	1116.53	30.1777	739.966
U2OS_Group1_D6Z1_SC7	1040.64	28.1112	740.375
U2OS_Group1_D6Z1_SC7	1077.89	27.9083	772.449
U2OS_Group1_DXZ1_PC	1370.63	9.53154	2875.98
U2OS_Group1_DXZ1_PC	1317.56	10.1602	2593.57
U2OS_Group1_DXZ1_PC	1337.99	8.41013	3181.85
U2OS_Group1_DXZ1_PC	1261.32	7.37381	3421.07
U2OS_Group1_DXZ1_PC	1356.45	9.42176	2879.4
U2OS_Group1_DXZ1_PC	1278.98	8.60265	2973.46
U2OS_Group1_DXZ1_SC1	912.339	6.8364	2669.06
U2OS_Group1_DXZ1_SC1	875.125	5.81803	3008.32
U2OS_Group1_DXZ1_SC1	851.628	6.18868	2752.21
U2OS_Group1_DXZ1_SC1	913.825	5.84475	3127
U2OS_Group1_DXZ1_SC1	947.993	6.39607	2964.3
U2OS_Group1_DXZ1_SC1	900.309	5.6635	3179.34
U2OS_Group1_DXZ1_SC2	1158	8.17335	2833.6
U2OS_Group1_DXZ1_SC2	1167.41	7.13108	3274.14
U2OS_Group1_DXZ1_SC2	1125.28	7.45111	3020.43
U2OS_Group1_DXZ1_SC2	1209.82	7.64248	3166.04
U2OS_Group1_DXZ1_SC2	1210.44	5.68452	4258.73
U2OS_Group1_DXZ1_SC2	1196.71	7.27385	3290.46
U2OS_Group1_DXZ1_SC3	1213.22	8.35707	2903.46
U2OS_Group1_DXZ1_SC3	1143.36	7.67892	2977.92
U2OS_Group1_DXZ1_SC3	1116.8	7.84879	2845.8
U2OS_Group1_DXZ1_SC3	1302.85	8.74473	2979.74
U2OS_Group1_DXZ1_SC3	1350.87	8.84768	3053.62
U2OS_Group1_DXZ1_SC3	1297.53	7.90063	3284.62
U2OS_Group1_DXZ1_SC4	1024.53	5.06846	4042.78
U2OS_Group1_DXZ1_SC4	1031.58	7.13274	2892.52
U2OS_Group1_DXZ1_SC4	997.582	5.76851	3458.71
U2OS_Group1_DXZ1_SC4	1073.52	7.14518	3004.89
U2OS_Group1_DXZ1_SC4	1069.35	6.96269	3071.66
U2OS_Group1_DXZ1_SC4	1009.84	7.48534	2698.18
U2OS_Group1_DXZ1_SC5	1453.99	10.2263	2843.63
U2OS_Group1_DXZ1_SC5	1381.1	10.0339	2752.86
U2OS_Group1_DXZ1_SC5	1398.69	9.9906	2800.01
U2OS_Group1_DXZ1_SC5	1380.66	10.2719	2688.24
U2OS_Group1_DXZ1_SC5	1442.18	8.90642	3238.53
U2OS_Group1_DXZ1_SC5	1409.67	9.85546	2860.69
U2OS_Group1_DXZ1_SC6	1245.21	7.4913	3324.41
U2OS_Group1_DXZ1_SC6	1193.26	9.06933	2631.41
U2OS_Group1_DXZ1_SC6	1191.74	7.45311	3197.96
U2OS_Group1_DXZ1_SC6	1249.87	8.14918	3067.48
U2OS_Group1_DXZ1_SC6	1286.02	8.23196	3124.47
U2OS_Group1_DXZ1_SC6	1257.87	7.57807	3319.75
U2OS_Group1_DXZ1_SC7	1528.92	9.69321	3154.62
U2OS_Group1_DXZ1_SC7	1493.38	9.78792	3051.47
U2OS_Group1_DXZ1_SC7	1455.63	8.62807	3374.17
U2OS_Group1_DXZ1_SC7	1585.83	9.00762	3521.1
U2OS_Group1_DXZ1_SC7	1530.95	9.82273	3117.16
U2OS_Group1_DXZ1_SC7	1526.06	9.01741	3384.7
U2OS_Group1_D11Z1_PC	4872.67	24.7376	3939.49
U2OS_Group1_D11Z1_PC	4688.2	27.1072	3459.01
U2OS_Group1_D11Z1_PC	4814.52	29.649	3247.68
U2OS_Group1_D11Z1_PC	4908.23	24.2428	4049.23
U2OS_Group1_D11Z1_PC	4993.35	25.094	3979.71
U2OS_Group1_D11Z1_PC	5129.36	28.1049	3650.15
U2OS_Group1_D11Z1_SC1	1970.98	13.2249	2980.72
U2OS_Group1_D11Z1_SC1	2010.98	13.2149	3043.5
U2OS_Group1_D11Z1_SC1	1929.39	13.5698	2843.65
U2OS_Group1_D11Z1_SC1	3062.74	16.5125	3709.6
U2OS_Group1_D11Z1_SC1	3074.21	16.5858	3707.05
U2OS_Group1_D11Z1_SC1	3274.63	18.4779	3544.37
U2OS_Group1_D11Z1_SC1	3299.5	15.4072	4283.06
U2OS_Group1_D11Z1_SC1	3266.77	17.7947	3671.62
U2OS_Group1_D11Z1_SC2	3261.85	18.5327	3520.1
U2OS_Group1_D11Z1_SC2	3191.97	17.1537	3721.6
U2OS_Group1_D11Z1_SC2	3230.32	17.436	3705.35
U2OS_Group1_D11Z1_SC2	3993.6	24.541	3254.64
U2OS_Group1_D11Z1_SC2	3887.1	26.0376	2985.76
U2OS_Group1_D11Z1_SC2	3936.68	22.5514	3491.29
U2OS_Group1_D11Z1_SC3	4098.17	17.2781	4743.78
U2OS_Group1_D11Z1_SC3	4105.61	17.3072	4744.4
U2OS_Group1_D11Z1_SC3	4188.82	16.3483	5124.46
U2OS_Group1_D11Z1_SC3	5768.43	24.774	4656.85
U2OS_Group1_D11Z1_SC3	5403.75	25.4486	4246.8
U2OS_Group1_D11Z1_SC3	5893.18	23.104	5101.43
U2OS_Group1_D11Z1_SC4	4202.95	16.7729	5011.59
U2OS_Group1_D11Z1_SC4	4259.15	18.6935	4556.83
U2OS_Group1_D11Z1_SC4	4204.21	17.7581	4734.98
U2OS_Group1_D11Z1_SC4	4663.66	18.7238	4981.54
U2OS_Group1_D11Z1_SC4	4593.91	18.9547	4847.26
U2OS_Group1_D11Z1_SC4	4644.99	21.1359	4395.37
U2OS_Group1_D11Z1_SC5	3399.59	18.9371	3590.39
U2OS_Group1_D11Z1_SC5	3385.06	19.7449	3428.8
U2OS_Group1_D11Z1_SC5	3408.27	16.9122	4030.55
U2OS_Group1_D11Z1_SC5	5106.84	29.5135	3460.67
U2OS_Group1_D11Z1_SC5	5056.15	29.3068	3450.5
U2OS_Group1_D11Z1_SC5	5053.63	26.9186	3754.75
U2OS_Group1_D11Z1_SC6	2781.51	16.2658	3420.06
U2OS_Group1_D11Z1_SC6	2823.64	16.9816	3325.53
U2OS_Group1_D11Z1_SC6	2790.59	19.4424	2870.62
U2OS_Group1_D11Z1_SC6	4526.04	24.7424	3658.54
U2OS_Group1_D11Z1_SC6	4448.62	27.3803	3249.5
U2OS_Group1_D11Z1_SC6	4450.31	23.56	3777.85
U2OS_Group1_D11Z1_SC7	5446.36	23.2557	4683.88
U2OS_Group1_D11Z1_SC7	5650.81	24.1305	4683.53
U2OS_Group1_D11Z1_SC7	5324.5	22.3394	4766.91
U2OS_Group1_D11Z1_SC7	8022.21	29.3387	5468.69
U2OS_Group1_D11Z1_SC7	6871.41	31.4031	4376.26
U2OS_Group1_D11Z1_SC7	7675.34	29.3407	5231.88

## Sheet: Figure2F_K562_Group1
Sample	HOR (copies/uL)	Single gene (copies/uL)	Normalized HOR copy number (HOR copy number /chromosome)
K562_Group1_D11Z1_PC	2461.11	15.7371	3127.78	Normalized HOR CN = (HOR /Single gene)*20 (dilution factor)
K562_Group1_D11Z1_PC	2475.47	17.7675	2786.53
K562_Group1_D11Z1_PC	2498.74	15.0803	3313.91
K562_Group1_D11Z1_PC	2315.74	17.6037	2630.98
K562_Group1_D11Z1_PC	2319.14	17.2846	2683.47
K562_Group1_D11Z1_PC	2296.99	15.1473	3032.87
K562_Group1_D11Z1_SC1	2193.56	20.457	2144.56
K562_Group1_D11Z1_SC1	2213.72	15.7634	2808.67
K562_Group1_D11Z1_SC1	2177.42	17.0608	2552.53
K562_Group1_D11Z1_SC1	1935.49	13.7357	2818.19
K562_Group1_D11Z1_SC1	1919.82	14.9885	2561.72
K562_Group1_D11Z1_SC1	1953.12	15.6916	2489.39
K562_Group1_D11Z1_SC2	2919.14	20.8645	2798.19
K562_Group1_D11Z1_SC2	2913.62	20.1713	2888.89
K562_Group1_D11Z1_SC2	2900.06	21.7962	2661.07
K562_Group1_D11Z1_SC2	2624.08	20.0019	2623.84
K562_Group1_D11Z1_SC2	2588.86	19.5289	2651.32
K562_Group1_D11Z1_SC2	2618.8	20.5128	2553.34
K562_Group1_D11Z1_SC3	2592.71	18.5612	2793.68
K562_Group1_D11Z1_SC3	2584.27	17.4838	2956.2
K562_Group1_D11Z1_SC3	2551.06	17.122	2979.87
K562_Group1_D11Z1_SC3	2428.66	17.9669	2703.49
K562_Group1_D11Z1_SC3	2379.94	15.6789	3035.84
K562_Group1_D11Z1_SC3	2437.03	18.8409	2586.95
K562_Group1_D11Z1_SC4	2653.11	18.7476	2830.35
K562_Group1_D11Z1_SC4	2683.41	16.2717	3298.26
K562_Group1_D11Z1_SC4	2360.12	15.2887	3087.4
K562_Group1_D11Z1_SC4	2360.02	15.9511	2959.07
K562_Group1_D11Z1_SC4	2349.4	18.2867	2569.52
K562_Group1_D11Z1_SC5	2095.84	14.998	2794.83
K562_Group1_D11Z1_SC5	2090.61	13.4102	3117.94
K562_Group1_D11Z1_SC5	2109.52	15.4839	2724.79
K562_Group1_D11Z1_SC5	1771.37	15.0314	2356.88
K562_Group1_D11Z1_SC5	1809.16	16.6848	2168.63
K562_Group1_D11Z1_SC5	1789.94	15.213	2353.17
K562_Group1_D11Z1_SC6	2115.92	14.2586	2967.93
K562_Group1_D11Z1_SC6	2101.76	14.4137	2916.35
K562_Group1_D11Z1_SC6	2109.43	13.9909	3015.43
K562_Group1_D11Z1_SC6	1817.12	15.8667	2290.48
K562_Group1_D11Z1_SC6	1787.07	16.149	2213.22
K562_Group1_D11Z1_SC6	1811.44	17.0931	2119.5
K562_Group1_D11Z1_SC7	2129.26	16.5184	2578.03
K562_Group1_D11Z1_SC7	2148.84	14.3735	2990
K562_Group1_D11Z1_SC7	2169.4	14.9621	2899.86
K562_Group1_D11Z1_SC7	1737.13	17.9173	1939.05
K562_Group1_D11Z1_SC7	1641.07	15.1571	2165.42
K562_Group1_D11Z1_SC7	1725.34	14.8979	2316.22
K562_Group1_D11Z1_SC8	1917.78	12.6013	3043.78
K562_Group1_D11Z1_SC8	1968.35	12.7134	3096.5
K562_Group1_D11Z1_SC8	1952.82	13.166	2966.45
K562_Group1_D11Z1_SC8	1729.88	13.0746	2646.18
K562_Group1_D11Z1_SC8	1711.75	14.1157	2425.31
K562_Group1_D11Z1_SC8	1702.29	14.6719	2320.48
K562_Group1_D11Z1_SC9	2843.57	18.2447	3117.16
K562_Group1_D11Z1_SC9	2851.64	18.3128	3114.37
K562_Group1_D11Z1_SC9	2875.52	18.3091	3141.08
K562_Group1_D11Z1_SC9	2544.79	18.9145	2690.83
K562_Group1_D11Z1_SC9	2576.22	17.8865	2880.63
K562_Group1_D11Z1_SC9	2516.57	20.3342	2475.21
K562_Group1_D11Z1_SC10	2188.15	13.3101	3287.95
K562_Group1_D11Z1_SC10	2228.59	11.8884	3749.18
K562_Group1_D11Z1_SC10	2196.4	13.2539	3314.34
K562_Group1_D11Z1_SC10	1937.42	13.4278	2885.68
K562_Group1_D11Z1_SC10	1939.55	13.5004	2873.32
K562_Group1_D11Z1_SC10	1898.19	13.1863	2879.03
K562_Group1_D11Z1_SC11	1945.41	11.7343	3315.78
K562_Group1_D11Z1_SC11	1910.12	10.3948	3675.16
K562_Group1_D11Z1_SC11	1932.34	11.8568	3259.46
K562_Group1_D11Z1_SC11	1660.92	11.6431	2853.04
K562_Group1_D11Z1_SC11	1667.58	12.3833	2693.27
K562_Group1_D11Z1_SC11	1645.27	13.0534	2520.83
K562_Group1_D11Z1_SC12	1713.79	17.3737	1972.85
K562_Group1_D11Z1_SC12	1724.26	13.0886	2634.75
K562_Group1_D11Z1_SC12	1721.75	12.5437	2745.21
K562_Group1_D11Z1_SC12	1416.38	11.2261	2523.37
K562_Group1_D11Z1_SC12	1415.48	11.5268	2455.98
K562_Group1_D11Z1_SC12	1421.22	11.6107	2448.11
K562_Group1_D11Z1_SC13	2862.22	17.1432	3339.19
K562_Group1_D11Z1_SC13	2828.84	19.475	2905.1
K562_Group1_D11Z1_SC13	2694.6	16.9525	3179
K562_Group1_D11Z1_SC13	2574.19	18.2581	2819.78
K562_Group1_D11Z1_SC13	2515.41	18.6241	2701.24
K562_Group1_D11Z1_SC13	2311.95	17.7583	2603.79
K562_Group1_D11Z1_SC14	2460.48	14.6452	3360.13
K562_Group1_D11Z1_SC14	2533.5	15.4991	3269.22
K562_Group1_D11Z1_SC14	2481.35	17.875	2776.33
K562_Group1_D11Z1_SC14	2212.9	10.2865	4302.52
K562_Group1_D11Z1_SC14	2155.03	14.0646	3064.47
K562_Group1_D11Z1_SC14	2207.2	16.9812	2599.58
K562_Group1_D11Z1_SC15	2386.4	14.8024	3224.35
K562_Group1_D11Z1_SC15	2324.38	13.8149	3365.03
K562_Group1_D11Z1_SC15	2310.74	15.6194	2958.81
K562_Group1_D11Z1_SC15	2104.98	14.883	2828.69
K562_Group1_D11Z1_SC15	2178.19	15.5774	2796.6
K562_Group1_D11Z1_SC15	2142.27	15.7759	2715.88

## Sheet: Figure3B-C_U2OS_Group2
Sample	HOR (copies/uL)	Single gene (copies/uL)	Normalized HOR copy number (HOR copy number /chromosome)
SC3_Group2_PC	3972.15	16.1372	4922.98	Normalized HOR CN = (HOR /Single gene)*20 or 30 (dilution factor)
SC3_Group2_PC	4054.14	16.0883	5039.84
SC3_Group2_PC	4112.81	16.0444	5126.79
SC3_Group2_PC	5768.43	24.774	4656.85
SC3_Group2_PC	5403.75	25.4486	4246.8
SC3_Group2_PC	5893.18	23.104	5101.43
SC3_Group2_PC	4098.17	17.2781	4743.78
SC3_Group2_PC	4105.61	17.3072	4744.4
SC3_Group2_PC	4188.82	16.3483	5124.46
SC3_Group2_SC1	4334.22	24.5087	5305.31
SC3_Group2_SC1	4294.67	25.6422	5024.54
SC3_Group2_SC1	4359.12	27.6167	4735.31
SC3_Group2_SC1	4299.74	25.1939	5119.98
SC3_Group2_SC1	4375.62	24.2311	5417.37
SC3_Group2_SC1	4279.55	23.2487	5522.3
SC3_Group2_SC2	3969.15	22.8244	5216.98
SC3_Group2_SC2	4133.78	23.0431	5381.79
SC3_Group2_SC2	4028.24	22.7055	5322.37
SC3_Group2_SC2	3963.4	23.8512	4985.17
SC3_Group2_SC2	4017.48	24.2077	4978.77
SC3_Group2_SC2	3954.64	22.8168	5199.66
SC3_Group2_SC3	3386.63	22.5069	4514.12
SC3_Group2_SC3	3504.01	21.5688	4873.71
SC3_Group2_SC3	3513.92	21.4097	4923.83
SC3_Group2_SC3	3434.96	21.5769	4775.89
SC3_Group2_SC3	3530.93	22.5746	4692.36
SC3_Group2_SC3	3511.86	18.6604	5645.97
SC3_Group2_SC4	4666.86	27.7056	5053.34
SC3_Group2_SC4	4653.05	27.7938	5022.4
SC3_Group2_SC4	4611	28.6714	4824.67
SC3_Group2_SC4	4810.68	27.5784	5233.1
SC3_Group2_SC4	4844.69	29.6885	4895.52
SC3_Group2_SC4	4729.85	29.7422	4770.85
SC3_Group2_SC5	4933.18	23.4371	6314.59
SC3_Group2_SC5	4990.49	21.2644	7040.63
SC3_Group2_SC5	5020.89	22.8636	6588.05
SC3_Group2_SC5	4704.84	21.7303	6495.32
SC3_Group2_SC5	4770.86	24.1549	5925.33
SC3_Group2_SC5	4758.44	21.6194	6603.03
SC3_Group2_SC6	4670.1	25.4161	5512.37
SC3_Group2_SC6	4747.96	26.0051	5477.33
SC3_Group2_SC6	4585.32	25.986	5293.61
SC3_Group2_SC6	4386.96	25.9205	5077.39
SC3_Group2_SC6	4356.65	25.0503	5217.48
SC3_Group2_SC6	4243.44	26.5386	4796.91
SC3_Group2_SC7	4137.13	24.5035	5065.14
SC3_Group2_SC7	4178.54	23.4177	5353.06
SC3_Group2_SC7	4283.56	22.1719	5795.93
SC3_Group2_SC8	3032.66	24.3434	3737.35
SC3_Group2_SC8	4415.18	24.6405	5375.51
SC3_Group2_SC8	4424.87	26.3337	5040.93
SC3_Group2_SC8	4355.23	24.5195	5328.68
SC3_Group2_SC8	4388.64	25.8203	5099.06
SC3_Group2_SC8	4374.12	24.422	5373.18
SC3_Group2_SC9	4994.96	23.5557	6361.48
SC3_Group2_SC9	4870.73	22.669	6445.9
SC3_Group2_SC9	4997.32	23.4127	6403.34
SC3_Group2_SC10	4755.31	23.6024	6044.28
SC3_Group2_SC10	4637.1	25.3056	5497.31
SC3_Group2_SC10	4945.63	22.6978	6536.7
SC3_Group2_SC11	7452.07	31.5567	7084.46
SC3_Group2_SC11	7653.64	32.9349	6971.6
SC3_Group2_SC11	7371.16	32.8964	6722.15
SC3_Group2_SC12	4724.72	22.6562	6256.19
SC3_Group2_SC12	4755.96	23.8695	5977.45
SC3_Group2_SC12	4791.9	24.0181	5985.35
SC4_Group2_PC	4771.29	17.3953	5485.72
SC4_Group2_PC	4752.5	18.3251	5186.89
SC4_Group2_PC	4739.92	18.7103	5066.63
SC4_Group2_PC	5060.26	18.6911	5414.62
SC4_Group2_PC	4918.27	20.1219	4888.47
SC4_Group2_PC	5004.78	17.8375	5611.54
SC4_Group2_PC	4776.59	16.0299	5959.6
SC4_Group2_PC	4641.09	15.9291	5827.19
SC4_Group2_PC	4652.54	19.1445	4860.45
SC4_Group2_SC2	4123.85	19.8985	4144.89
SC4_Group2_SC2	4012.3	20.7627	3864.92
SC4_Group2_SC2	3849.95	20.6143	3735.22
SC4_Group2_SC2	3997.8	19.8475	4028.52
SC4_Group2_SC2	4074.76	20.0859	4057.32
SC4_Group2_SC2	3951.33	19.1759	4121.15
SC4_Group2_SC3	6709.37	25.2299	5318.59
SC4_Group2_SC3	6388.92	25.3434	5041.88
SC4_Group2_SC3	6583.59	25.9074	5082.4
SC4_Group2_SC3	6392.13	21.7681	5872.94
SC4_Group2_SC3	6313.92	21.7193	5814.1
SC4_Group2_SC3	6444.67	25.0405	5147.39
SC4_Group2_SC4	4516.88	22.9892	3929.57
SC4_Group2_SC4	4546.68	23.2425	3912.38
SC4_Group2_SC4	4261.6	23.7935	3582.15
SC4_Group2_SC4	4140.46	20.9123	3959.84
SC4_Group2_SC4	4139.34	21.2927	3888.04
SC4_Group2_SC4	4119.43	23.6726	3480.33
SC4_Group2_SC5	4651.68	24.6591	3772.79
SC4_Group2_SC5	4742.68	26.9492	3519.71
SC4_Group2_SC5	4771.15	25.2294	3782.21
SC4_Group2_SC5	4788.68	21.7842	4396.48
SC4_Group2_SC5	4826.89	24.1373	3999.52
SC4_Group2_SC5	4747.01	24.2589	3913.62
SC4_Group2_SC6	7296	28.5742	5106.71
SC4_Group2_SC6	7123.96	27.5581	5170.13
SC4_Group2_SC6	7106.75	28.9262	4913.71
SC4_Group2_SC6	6991.09	24.0048	5824.73
SC4_Group2_SC6	7007.48	25.5223	5491.27
SC4_Group2_SC6	6997.28	26.9059	5201.3
SC4_Group2_SC7	4695.15	23.8908	3930.51
SC4_Group2_SC7	4601.61	22.7045	4053.49
SC4_Group2_SC7	4497.86	25.5064	3526.85
SC4_Group2_SC7	4519.82	21.275	4248.95
SC4_Group2_SC7	4594.03	24.7226	3716.46
SC4_Group2_SC7	4585.25	22.9074	4003.3
SC4_Group2_SC8	3518.52	21.2751	3307.64
SC4_Group2_SC8	3567.21	19.0575	3743.63
SC4_Group2_SC8	3438.83	18.2752	3763.38
SC4_Group2_SC8	3842.77	18.2639	4208.05
SC4_Group2_SC8	3922.48	17.6333	4448.94
SC4_Group2_SC8	3916.43	20.1838	3880.78
SC4_Group2_SC9	6843.47	24.9052	5495.61
SC4_Group2_SC9	6686.77	24.7497	5403.51
SC4_Group2_SC9	6561.84	23.8741	5497.05
SC4_Group2_SC9	5892.76	22.0888	5335.52
SC4_Group2_SC9	5857.1	22.0293	5317.57
SC4_Group2_SC9	5916.88	22.6577	5222.85
SC4_Group2_SC10	6442.31	25.4669	5059.35
SC4_Group2_SC10	6355.35	23.7766	5345.89
SC4_Group2_SC10	6354.53	24.259	5238.91
SC4_Group2_SC10	6662.36	22.4398	5937.99
SC4_Group2_SC10	6563.43	23.5627	5571.04
SC4_Group2_SC10	6339.93	23.1188	5484.65
SC4_Group2_SC11	5737.37	22.3518	5133.7
SC4_Group2_SC11	5796.21	21.9049	5292.17
SC4_Group2_SC11	5837.32	21.0127	5555.99
SC4_Group2_SC11	6195.78	22.1502	5594.34
SC4_Group2_SC11	6199.25	24.3744	5086.68
SC4_Group2_SC12	3975.64	24.2466	3279.35
SC4_Group2_SC12	3849.67	23.5143	3274.32
SC4_Group2_SC12	3812.23	21.1458	3605.65
SC4_Group2_SC12	4576.55	22.539	4061.01
SC4_Group2_SC12	4671.37	24.7966	3767.76
SC4_Group2_SC12	4579.35	24.0592	3806.74

## Sheet: Figure3D-E_U2OS_Group3
Sample	HOR (copies/uL)	Single gene (copies/uL)	Normalized HOR copy number (HOR copy number /chromosome)
SC3.3_Group3_PC	6304.56	21.9402	5747.05	Normalized HOR CN = (HOR /Single gene)*20 or 30 (dilution factor)
SC3.3_Group3_PC	6304.15	22.5653	5587.49
SC3.3_Group3_PC	6119.79	21.9288	5581.5
SC3.3_Group3_PC	5704.19	21.5652	5290.18
SC3.3_Group3_PC	5650.71	19.7402	5725.09
SC3.3_Group3_PC	5760.25	20.3379	5664.54
SC3.3_Group3_PC	3827.34	23.2489	4938.72
SC3.3_Group3_PC	3741.3	21.4298	5237.53
SC3.3_Group3_PC	3808.4	23.9212	4776.19
SC3.3_Group3_SC1	5045.67	17.1696	5877.42
SC3.3_Group3_SC1	4757.45	16.659	5711.57
SC3.3_Group3_SC1	4951.56	17.3371	5712.08
SC3.3_Group3_SC1	3207.49	16.2627	5916.89
SC3.3_Group3_SC1	3181.02	16.3859	5823.94
SC3.3_Group3_SC1	3266.89	16.7689	5844.53
SC3.3_Group3_SC2	5039.17	25.3645	5960.1
SC3.3_Group3_SC2	4878.92	26.4981	5523.7
SC3.3_Group3_SC2	4897.9	23.3323	6297.57
SC3.3_Group3_SC2	4167.37	24.694	5062.82
SC3.3_Group3_SC2	4138.73	24.3873	5091.25
SC3.3_Group3_SC2	4324.68	45.9555	2823.17
SC3.3_Group3_SC3	8885.23	44.7261	5959.77
SC3.3_Group3_SC3	8950.42	42.943	6252.76
SC3.3_Group3_SC3	8323.2	46.6444	5353.18
SC3.3_Group3_SC3	8175.83	45.5002	5390.63
SC3.3_Group3_SC3	8884.62	43.7409	6093.58
SC3.3_Group3_SC4	3329.96	17.6573	5657.67
SC3.3_Group3_SC4	3348.38	16.7129	6010.41
SC3.3_Group3_SC4	3320.57	19.207	5186.49
SC3.3_Group3_SC4	3350.81	18.8152	5342.73
SC3.3_Group3_SC4	3340.11	19.3032	5191.02
SC3.3_Group3_SC4	3367.1	17.646	5724.41
SC3.3_Group3_SC5	4604.27	18.3829	5009.3
SC3.3_Group3_SC5	4655.82	20.2574	4596.66
SC3.3_Group3_SC5	4645.26	16.663	5575.55
SC3.3_Group3_SC5	3382.63	18.4724	5493.55
SC3.3_Group3_SC5	3367.11	19.5642	5163.16
SC3.3_Group3_SC5	3433.02	17.4631	5897.61
SC3.3_Group3_SC6	4093.72	16.4505	4977.02
SC3.3_Group3_SC6	3986.87	19.4564	4098.27
SC3.3_Group3_SC6	3903.52	18.1972	4290.24
SC3.3_Group3_SC6	2396.65	18.4732	3892.09
SC3.3_Group3_SC6	2404.23	15.7938	4566.79
SC3.3_Group3_SC6	2322.54	18.4039	3785.96
SC3.3_Group3_SC6	2301.32	18.6158	3708.65
SC3.3_Group3_SC6	2296.82	19.972	3450.07
SC3.3_Group3_SC6	2283.72	17.9876	3808.82
SC3.3_Group3_SC7	5186.11	15.5887	6653.67
SC3.3_Group3_SC7	5232.09	18.5893	5629.15
SC3.3_Group3_SC7	5332.8	17.1008	6236.91
SC3.3_Group3_SC7	3117.22	17.3366	5394.18
SC3.3_Group3_SC7	3157.82	19.3858	4886.79
SC3.3_Group3_SC7	3083.08	17.3863	5319.85
SC3.3_Group3_SC8	3196.87	16.9682	5652.11
SC3.3_Group3_SC8	3169.51	18.521	5133.92
SC3.3_Group3_SC8	3148.72	17.8787	5283.49
SC3.3_Group3_SC8	2618.71	18.4943	4247.86
SC3.3_Group3_SC8	2683.64	17.3921	4629.06
SC3.3_Group3_SC9	3106.83	16.0508	5806.86
SC3.3_Group3_SC9	3144.9	16.6952	5651.16
SC3.3_Group3_SC9	3147.32	16.3056	5790.61
SC3.3_Group3_SC9	2897.75	16.7118	5201.85
SC3.3_Group3_SC9	2803.76	15.33	5486.82
SC3.3_Group3_SC9	2846.69	15.1055	5653.62
SC3.3_Group3_SC10	4697.57	23.4885	5999.83
SC3.3_Group3_SC10	4656.96	23.2542	6007.91
SC3.3_Group3_SC10	4668.25	24.9873	5604.74
SC3.3_Group3_SC10	4010.47	22.9324	5246.47
SC3.3_Group3_SC10	3907.85	25.5715	4584.63
SC3.3_Group3_SC10	3660.26	22.8147	4813.03
SC3.3_Group3_SC11	3737.52	17.1841	6524.97
SC3.3_Group3_SC11	3692.71	17.6811	6265.54
SC3.3_Group3_SC11	3640.2	16.7965	6501.72
SC3.3_Group3_SC11	3398.68	19.4984	5229.18
SC3.3_Group3_SC11	3373.96	17.1197	5912.42
SC3.3_Group3_SC11	3352.85	17.3264	5805.35
SC3.3_Group3_SC12	4328.96	22.6805	5726.01
SC3.3_Group3_SC12	4447.62	21.6229	6170.72
SC3.3_Group3_SC12	4422.08	21.2043	6256.4
SC3.3_Group3_SC12	3775.4	24.0402	4711.36
SC3.3_Group3_SC12	3765.85	23.4355	4820.72
SC3.3_Group3_SC12	3813.93	17.3732	6585.89
SC3.3_Group3_SC13	3273.29	18.6676	5260.38
SC3.3_Group3_SC13	3205.41	18.5069	5196.03
SC3.3_Group3_SC13	3201.25	17.5162	5482.77
SC3.3_Group3_SC13	3203.22	18.2464	5266.61
SC3.3_Group3_SC13	3314.24	16.5971	5990.65
SC3.3_Group3_SC13	3225.7	15.2277	6354.94
SC3.3_Group3_SC14	3427.73	18.5368	5547.45
SC3.3_Group3_SC14	3437.08	17.3922	5928.66
SC3.3_Group3_SC14	3373.6	16.5184	6126.96
SC3.3_Group3_SC14	3027.72	14.3295	6338.78
SC3.3_Group3_SC14	3012.5	14.8847	6071.65
SC3.3_Group3_SC14	2955.23	23.6815	3743.72
SC4.4_Group3_PC	5277.21	30.0069	3517.33
SC4.4_Group3_PC	5289.65	28.1434	3759.07
SC4.4_Group3_PC	5449.06	26.3688	4132.97
SC4.4_Group3_PC	5763.24	30.1256	3826.15
SC4.4_Group3_PC	5664.35	27.9945	4046.76
SC4.4_Group3_PC	5613.43	27.4557	4089.08
SC4.4_Group3_SC1	5988.61	19.1628	6250.23
SC4.4_Group3_SC1	6021.76	19.2494	6256.56
SC4.4_Group3_SC1	5868.46	20.0612	5850.55
SC4.4_Group3_SC1	5166.06	17.9897	5743.35
SC4.4_Group3_SC1	5146.32	18.9059	5444.14
SC4.4_Group3_SC1	5228.34	18.6344	5611.5
SC4.4_Group3_SC2	5333.53	17.9122	5955.18
SC4.4_Group3_SC2	5303.83	18.4635	5745.2
SC4.4_Group3_SC2	5174.54	18.4021	5623.86
SC4.4_Group3_SC2	4565.28	17.8701	5109.41
SC4.4_Group3_SC2	4652.27	19.8965	4676.48
SC4.4_Group3_SC2	4486.17	17.9532	4997.62
SC4.4_Group3_SC3	5031.9	20.0862	5010.31
SC4.4_Group3_SC3	4980.69	18.6543	5339.98
SC4.4_Group3_SC3	5008.01	19.8384	5048.81
SC4.4_Group3_SC3	4680.26	20.9654	4464.75
SC4.4_Group3_SC3	4496.88	17.5425	5126.83
SC4.4_Group3_SC3	4549.14	19.125	4757.27
SC4.4_Group3_SC4	6432.89	24.2296	5309.94
SC4.4_Group3_SC4	6343.51	24.3395	5212.52
SC4.4_Group3_SC4	6610.22	22.9547	5759.37
SC4.4_Group3_SC4	5903.8	22.3144	5291.46
SC4.4_Group3_SC4	5948.98	22.0707	5390.85
SC4.4_Group3_SC4	5984.92	21.5067	5565.63
SC4.4_Group3_SC5	3725.13	12.8396	5802.54
SC4.4_Group3_SC5	3762.99	12.131	6203.91
SC4.4_Group3_SC5	3711.98	12.9847	5717.46
SC4.4_Group3_SC5	3385.77	13.9777	4844.52
SC4.4_Group3_SC5	3474.77	13.1481	5285.6
SC4.4_Group3_SC5	3465.72	13.21	5247.1
SC4.4_Group3_SC6	7001.8	26.3058	5323.4
SC4.4_Group3_SC6	7241.29	25.5219	5674.56
SC4.4_Group3_SC6	7206.19	26.792	5379.37
SC4.4_Group3_SC6	6836.6	22.2536	6144.27
SC4.4_Group3_SC6	7162.04	24.6081	5820.88
SC4.4_Group3_SC7	11657.6	37.707	6183.23
SC4.4_Group3_SC7	10516.9	35.455	5932.54
SC4.4_Group3_SC7	10773.9	37.0148	5821.38
SC4.4_Group3_SC8	12568.8	48.0016	5236.82
SC4.4_Group3_SC8	12583.9	45.9491	5477.35
SC4.4_Group3_SC9	7383.59	26.8092	5508.25
SC4.4_Group3_SC9	7326.84	24.9623	5870.32
SC4.4_Group3_SC9	7752.06	26.9091	5761.66
SC4.4_Group3_SC9	7056.55	24.7564	5700.79
SC4.4_Group3_SC9	6711.44	26.1094	5141.01
SC4.4_Group3_SC9	6907.69	24.5832	5619.86
SC4.4_Group3_SC10	6088.35	21.0025	5797.74
SC4.4_Group3_SC10	5919.54	20.6284	5739.22
SC4.4_Group3_SC10	6225.27	22.1017	5633.29
SC4.4_Group3_SC10	5538.52	21.2875	5203.54
SC4.4_Group3_SC10	5708.4	21.8592	5222.89
SC4.4_Group3_SC10	5320.73	22.7994	4667.43
SC4.4_Group3_SC11	7041.02	23.1384	6086.01
SC4.4_Group3_SC11	7076.18	24.5087	5774.42
SC4.4_Group3_SC11	6927.8	25.9473	5339.89

## Sheet: Figure4C-E_U2OS_mutants
Sample	HOR (copies/uL)	Single gene (copies/uL)	Normalized HOR copy number (HOR copy number /chromosome)
NTC_PC	3224.8	19.7071	3272.73	Normalized HOR CN = (HOR /Single gene)*20 (dilution factor)
NTC_PC	3185.51	18.8541	3379.12
NTC_PC	3069.28	20.5725	2983.87
NTC_PC	1718.82	11.9776	2870.04
NTC_PC	1680.96	14.0087	2399.88
NTC_PC	1720.71	11.8164	2912.41
NTC_PC	1893.71	12.7512	2970.24
NTC_PC	1872.95	10.9907	3408.23
NTC_PC	1894.19	13.3484	2838.08
NTC_SC1	3561.4	18.9221	3764.27
NTC_SC1	3594.52	18.9658	3790.53
NTC_SC1	3571.5	20.6921	3452.04
NTC_SC1	3435.44	19.2365	3571.79
NTC_SC1	3553.29	19.1415	3712.66
NTC_SC1	3518.3	20.5465	3424.73
NTC_SC2	3649.6	22.756	3207.59
NTC_SC2	3579.73	21.0117	3407.36
NTC_SC2	3581.55	23.0966	3101.36
NTC_SC2	3604.57	19.7683	3646.82
NTC_SC2	3378.37	18.8389	3586.58
NTC_SC2	3602.04	20.9687	3435.63
NTC_SC3	3713.87	18.5342	4007.59
NTC_SC3	3719.11	19.6295	3789.3
NTC_SC3	3573.12	16.7176	4274.69
NTC_SC3	3730.54	21.6634	3444.09
NTC_SC3	3654.9	20.6183	3545.3
NTC_SC3	3655.14	20.8198	3511.22
NTC_SC4	4034.14	19.088	4226.9
NTC_SC4	3970.4	21.0708	3768.63
NTC_SC4	4087.94	19.8511	4118.6
NTC_SC4	4128.01	18.4062	4485.46
NTC_SC4	4168.29	19.0688	4371.84
NTC_SC4	4186.95	18.0219	4646.52
NTC_SC5	3545.47	20.1083	3526.38
NTC_SC5	3456.41	20.7212	3336.11
NTC_SC5	3440.08	18.9284	3634.83
NTC_SC5	3255.98	18.7982	3464.14
NTC_SC5	3683.29	19.0615	3864.64
NTC_SC5	3599.76	17.8774	4027.16
NTC_SC6	3940.48	18.8407	4182.93
NTC_SC6	3855.15	19.9065	3873.26
NTC_SC6	3898.5	18.2272	4277.67
NTC_SC6	3724.84	18.1871	4096.12
NTC_SC6	3807.57	18.2601	4170.36
NTC_SC6	3800.5	15.7009	4841.11
NTC_SC7	4296.72	19.4394	4420.62
NTC_SC7	4146.78	19.4474	4264.62
NTC_SC7	4118.65	19.8617	4147.33
NTC_SC7	4134.19	18.3435	4507.53
NTC_SC7	4155.32	18.2749	4547.57
NTC_SC7	4160.74	19.2966	4312.41
NTC_SC8	3864.89	19.936	3877.3
NTC_SC8	3784.6	20.7003	3656.57
NTC_SC8	3697.78	20.0942	3680.45
NTC_SC8	3817.12	19.4728	3920.46
NTC_SC8	3960.69	19.8845	3983.69
NTC_SC8	3863.18	21.8255	3540.06
NTC_SC9	4335.4	20.4048	4249.39
NTC_SC9	4250.93	21.0194	4044.77
NTC_SC9	4324.79	22.1545	3904.2
NTC_SC9	4481.64	23.3177	3843.99
NTC_SC9	4381	19.1971	4564.24
NTC_SC9	4382.98	19.6827	4453.65
NTC_SC10	4188.88	22.5647	3712.77
NTC_SC10	4172.4	22.3272	3737.5
NTC_SC10	4150.67	20.9154	3969.01
NTC_SC10	4260.87	25.8402	3297.86
NTC_SC10	4178.94	22.5953	3698.94
NTC_SC10	4225.52	20.7258	4077.56
NTC_SC11	3432.66	18.762	3659.16
NTC_SC11	3384.75	19.1662	3531.99
NTC_SC11	3377.61	18.0344	3745.74
NTC_SC11	3375.94	18.7287	3605.1
NTC_SC11	3445.76	14.6633	4699.85
NTC_SC11	3331.8	17.5962	3786.96
NTC_SC12	4352.36	21.3782	4071.77
NTC_SC12	4162.74	23.6318	3523
NTC_SC12	4174.54	22.9281	3641.42
NTC_SC12	4249.48	22.0593	3852.77
NTC_SC12	4304.27	24.9434	3451.24
NTC_SC12	4317.52	19.0918	4522.92
NTC_SC12	4249.48	22.0593	3852.77
NTC_SC12	4304.27	24.9434	3451.24
NTC_SC12	4317.52	19.0918	4522.92
NTC_SC13	4415.51	15.5815	5667.64
NTC_SC13	4324.19	16.856	5130.74
NTC_SC13	4314.6	16.1204	5352.99
NTC_SC13	4498.41	18.4474	4877.02
NTC_SC13	4653.76	18.6388	4993.61
NTC_SC13	4344.33	17.6865	4912.59
NTC_SC14	4525.39	21.9899	4115.88
NTC_SC14	4545.86	23.0341	3947.07
NTC_SC14	4565.98	23.9824	3807.78
NTC_SC14	4412.51	21.3881	4126.13
NTC_SC14	4531.65	22.667	3998.46
NTC_SC14	4238.16	22.4993	3767.37
NTC_SC14	4412.51	21.3881	4126.13
NTC_SC14	4531.65	22.667	3998.46
NTC_SC14	4238.16	22.4993	3767.37
NTC_SC15	3935.81	23.3411	3372.42
NTC_SC15	3794.21	20.6612	3672.78
NTC_SC15	3930.45	21.5185	3653.09
NTC_SC15	3525.51	21.2369	3320.17
NTC_SC15	3511.93	20.0387	3505.16
NTC_SC15	3508.22	20.9372	3351.18
RAD52_KD_PC	4199.89	21.2143	3959.48
RAD52_KD_PC	4026.94	21.594	3729.69
RAD52_KD_PC	4148.14	19.6943	4212.53
RAD52_KD_PC	3983.35	21.1201	3772.09
RAD52_KD_PC	3923.6	19.6305	3997.45
RAD52_KD_PC	3957.21	21.1046	3750.1
RAD52_KD_PC	4119.88	19.3109	4266.9
RAD52_KD_PC	4138.07	20.9448	3951.4
RAD52_KD_PC	4218.62	22.9761	3672.18
RAD52_KD_SC1	4733.85	24.6132	3846.6
RAD52_KD_SC1	4701.04	22.3262	4211.24
RAD52_KD_SC1	4145.18	23.1333	3583.73
RAD52_KD_SC1	4572.32	22.8653	3999.35
RAD52_KD_SC1	4612.76	23.8077	3875.02
RAD52_KD_SC1	4680.66	23.8859	3919.19
RAD52_KD_SC2	4752.46	23.5292	4039.63
RAD52_KD_SC2	4733.49	23.4322	4040.17
RAD52_KD_SC2	4658.51	21.9911	4236.72
RAD52_KD_SC3	3809.36	17.0835	4459.69
RAD52_KD_SC3	3747.05	17.7738	4216.39
RAD52_KD_SC3	3784.55	18.8886	4007.23
RAD52_KD_SC3	3525.97	16.7611	4207.33
RAD52_KD_SC3	3601.78	18.3174	3932.63
RAD52_KD_SC3	3628.42	18.3336	3958.21
RAD52_KD_SC4	4864.29	25.2382	3854.7
RAD52_KD_SC4	4876.98	25.6529	3802.29
RAD52_KD_SC4	4885.07	24.4126	4002.09
RAD52_KD_SC4	4799.69	25.6606	3740.91
RAD52_KD_SC4	5049.64	26.7653	3773.28
RAD52_KD_SC4	5102	28.2903	3606.89
RAD52_KD_SC5	5272.32	28.0918	3753.64
RAD52_KD_SC5	5414.71	27.6159	3921.44
RAD52_KD_SC5	5098.75	27.3916	3722.86
RAD52_KD_SC5	5322.86	27.8799	3818.42
RAD52_KD_SC5	5399.56	28.8823	3739.02
RAD52_KD_SC5	5425.67	29.9716	3620.54
RAD52_KD_SC6	4722.12	26.2969	3591.39
RAD52_KD_SC6	4580.56	25.2014	3635.17
RAD52_KD_SC6	4508.18	24.8182	3632.96
RAD52_KD_SC6	4361.38	23.4802	3714.94
RAD52_KD_SC6	4371.95	24.6028	3554.02
RAD52_KD_SC6	4438.63	25.9929	3415.27
RAD52_KD_SC7	5064.17	23.7309	4267.99
RAD52_KD_SC7	5082.72	26.6326	3816.92
RAD52_KD_SC7	5145.58	25.7472	3997
RAD52_KD_SC7	4715.54	25.8497	3648.42
RAD52_KD_SC7	4888.05	26.8769	3637.36
RAD52_KD_SC7	4916.34	27.0428	3635.97
RAD52_KD_SC8	4879.04	23.3529	4178.54
RAD52_KD_SC8	4892.32	23.6679	4134.13
RAD52_KD_SC8	4677.2	23.9589	3904.35
RAD52_KD_SC8	4385.27	24.3806	3597.35
RAD52_KD_SC8	4519	24.737	3653.64
RAD52_KD_SC8	4609.97	25.3021	3643.95
RAD52_KD_SC9	4114.2	20.8508	3946.32
RAD52_KD_SC9	4012.28	19.6554	4082.62
RAD52_KD_SC9	3981.11	19.6907	4043.64
RAD52_KD_SC9	3883.34	19.1265	4060.69
RAD52_KD_SC9	3892.04	23.1846	3357.43
RAD52_KD_SC9	3984.48	25.5734	3116.12
RAD52_KD_SC10	4717.22	24.6174	3832.43
RAD52_KD_SC10	4793.42	24.9519	3842.13
RAD52_KD_SC10	4769.24	24.8779	3834.11
RAD52_KD_SC10	4593.27	25.1557	3651.87
RAD52_KD_SC10	4649.4	25.3991	3661.07
RAD52_KD_SC10	4673.78	26.3632	3545.68
RAD52_KD_SC11	5311.71	28.589	3715.91
RAD52_KD_SC11	5192.75	29.2133	3555.07
RAD52_KD_SC11	5329.42	27.2111	3917.09
RAD52_KD_SC11	4791.94	27.3	3510.57
RAD52_KD_SC11	4809.78	27.3783	3513.58
RAD52_KD_SC11	4883.5	28.7648	3395.47
RAD52_KD_SC12	4186.1	21.4608	3901.17
RAD52_KD_SC12	4049.02	20.3885	3971.86
RAD52_KD_SC12	4108.24	22.3056	3683.59
RAD52_KD_SC12	4051.15	17.7102	4574.93
RAD52_KD_SC12	4125.21	21.5464	3829.15
RAD52_KD_SC12	4165.94	23.4539	3552.45
RAD52_KD_SC13	3452.35	15.4037	4482.51
RAD52_KD_SC13	3380.82	18.3423	3686.37
RAD52_KD_SC13	3490.21	20.0585	3480.02
RAD52_KD_SC13	3411.39	16.5104	4132.42
RAD52_KD_SC13	3487.71	17.5666	3970.84
RAD52_KD_SC14	4623.8	22.2893	4148.89
RAD52_KD_SC14	4494.85	23.1507	3883.12
RAD52_KD_SC14	4535.38	21.0566	4307.8
RAD52_KD_SC14	4484.28	21.4994	4171.54
RAD52_KD_SC14	4491.07	22.9683	3910.67
RAD52_KD_SC14	4511	23.7567	3797.67
RAD52_KD_SC14	4498.47	25.8859	3475.62
RAD52_KD_SC14	4379.65	25.8457	3389.07
RAD52_KD_SC14	4502.23	23.2546	3872.12
RAD52_KD_SC14	4309.11	24.3269	3542.67
RAD52_KD_SC14	4324.73	22.5545	3834.91
RAD52_KD_SC14	4414.35	24.0932	3664.4
RAD52_KD_SC15	5843.48	31.5671	3702.26
RAD52_KD_SC15	5777.45	29.3811	3932.77
RAD52_KD_SC15	5789.58	27.6376	4189.64
RAD52_KD_SC15	6212.95	33.1099	3752.92
RAD52_KD_SC15	6055.25	30.524	3967.53
RAD52_KD_SC15	5869.93	25.781	4553.7
RAD52_KD_SC16	4286.8	21.7028	3950.46
RAD52_KD_SC16	4316.55	24.2962	3553.28
RAD52_KD_SC16	4163.49	22.0945	3768.8
RAD52_KD_SC16	4254.43	23.4557	3627.63
RAD52_KD_SC16	4196.38	23.7593	3532.41
RAD52_KD_SC16	4137.09	21.4591	3855.79
RAD52_KD_SC17	4741.02	25.4878	3720.23
RAD52_KD_SC17	4818.55	26.4335	3645.79
RAD52_KD_SC17	4727.57	26.8895	3516.3
RAD52_KD_SC17	4705.7	26.0775	3609.01
RAD52_KD_SC17	4717.82	26.6143	3545.33
RAD52_KD_SC17	4898.4	27.1137	3613.23
RAD52_KD_SC18	5240.72	27.1718	3857.47
RAD52_KD_SC18	5043.43	27.0965	3722.57
RAD52_KD_SC18	4976.94	26.241	3793.26
RAD52_KD_SC18	5155.47	25.561	4033.86
RAD52_KD_SC18	5090.97	26.4885	3843.91
RAD52_KD_SC18	4975.2	27.7331	3587.91
RAD52_KD_SC19	4676.08	28.5546	3275.18
RAD52_KD_SC19	4392.91	24.7897	3544.13
RAD52_KD_SC19	4795.58	27.3864	3502.16
RAD52_KD_SC19	5099.88	27.8343	3664.46
RAD52_KD_SC19	4763.41	28.7934	3308.68
RAD52_KD_SC19	5032.01	26.4989	3797.9
PIF1_KD_PC	2525.6	14.9497	3378.81
PIF1_KD_PC	2458.81	16.4794	2984.11
PIF1_KD_PC	2578.57	15.3344	3363.11
PIF1_KD_PC	2497.75	15.8477	3152.2
PIF1_KD_PC	2654.69	17.4752	3038.24
PIF1_KD_SC1	2010.21	13.2338	3037.98
PIF1_KD_SC1	1878.32	13.0061	2888.38
PIF1_KD_SC1	1986.52	12.4821	3182.99
PIF1_KD_SC1	4181.77	21.4375	3901.35
PIF1_KD_SC1	4175.81	23.3558	3575.82
PIF1_KD_SC1	4226.23	25.2957	3341.46
PIF1_KD_SC2	2422	17.9192	2703.24
PIF1_KD_SC2	2319.4	14.3583	3230.75
PIF1_KD_SC2	2386.22	15.1716	3145.64
PIF1_KD_SC2	3048.91	19.0198	3206.04
PIF1_KD_SC2	3010.27	20.1344	2990.18
PIF1_KD_SC2	3049.97	21.1679	2881.7
PIF1_KD_SC3	2269.05	15.4357	2939.99
PIF1_KD_SC3	2224.73	15.8139	2813.64
PIF1_KD_SC3	2177.96	15.7195	2771.03
PIF1_KD_SC3	4567.69	32.9225	2774.82
PIF1_KD_SC3	4564.28	30.7951	2964.29
PIF1_KD_SC3	4594.63	28.1687	3262.22
PIF1_KD_SC4	2098.6	14.3884	2917.08
PIF1_KD_SC4	2042.99	13.1107	3116.54
PIF1_KD_SC4	2051.6	11.8104	3474.25
PIF1_KD_SC4	2435.95	15.8707	3069.74
PIF1_KD_SC4	2495.65	15.5709	3205.55
PIF1_KD_SC4	2454.22	15.5881	3148.84
PIF1_KD_SC5	1881.74	12.1368	3100.89
PIF1_KD_SC5	1845.26	13.7938	2675.49
PIF1_KD_SC5	1821.34	12.1096	3008.08
PIF1_KD_SC5	2053.01	12.6419	3247.94
PIF1_KD_SC5	1950.12	13.0169	2996.3
PIF1_KD_SC5	1996.02	13.7653	2900.08
PIF1_KD_SC6	2897.12	17.5042	3310.2
PIF1_KD_SC6	2802.08	17.9808	3116.74
PIF1_KD_SC6	2838.38	17.2891	3283.44
PIF1_KD_SC6	2149.05	15.1303	2840.72
PIF1_KD_SC6	2303.19	16.7655	2747.54
PIF1_KD_SC6	2338.9	17.78	2630.95
PIF1_KD_SC7	9795.16	64.9678	3015.39
PIF1_KD_SC7	10509.9	66.3537	3167.85
PIF1_KD_SC7	10224.6	67.2494	3040.79
PIF1_KD_SC8	2767.44	18.7288	2955.28
PIF1_KD_SC8	2679.98	18.8799	2838.97
PIF1_KD_SC8	2683.54	17.0795	3142.42
PIF1_KD_SC8	2557.88	14.4587	3538.19
PIF1_KD_SC8	2625.25	15.8594	3310.65
PIF1_KD_SC8	2696.03	17.5955	3064.45
PIF1_KD_SC9	1706.93	13.2422	2578.02
PIF1_KD_SC9	1673.53	13.6114	2459.02
PIF1_KD_SC9	1763.86	12.1673	2899.34
PIF1_KD_SC9	2313.03	15.7923	2929.31
PIF1_KD_SC9	2340.94	16.2125	2887.82
PIF1_KD_SC9	2356.04	17.4076	2706.91
PIF1_KD_SC10	4190.63	26.8359	3123.15
PIF1_KD_SC10	3920.9	25.7903	3040.61
PIF1_KD_SC10	4046.1	22.0457	3670.65
PIF1_KD_SC10	3760.71	20.5082	3667.51
PIF1_KD_SC10	3758.16	22.1823	3388.43
PIF1_KD_SC10	3818.93	22.237	3434.76
PIF1_KD_SC11	3071.83	19.0947	3217.47
PIF1_KD_SC11	2921.12	19.552	2988.06
PIF1_KD_SC11	3198.03	18.5899	3440.62
PIF1_KD_SC12	3120.28	21.7908	2863.86
PIF1_KD_SC12	3129.32	18.6768	3351.03
PIF1_KD_SC12	3288.76	20.1536	3263.69
PIF1_KD_SC12	2873.88	19.7262	2913.78
PIF1_KD_SC12	2908.53	21.3153	2729.05
PIF1_KD_SC12	3086.17	18.8103	3281.36
PIF1_KD_SC13	2639.73	16.0037	3298.89
PIF1_KD_SC13	2486.69	15.474	3214.02
PIF1_KD_SC13	2629.58	16.9378	3104.98
PIF1_KD_SC13	5918.46	41.4129	2858.27
PIF1_KD_SC13	6017.05	40.5378	2968.61
PIF1_KD_SC13	5910.07	38.2042	3093.94
PIF1_KD_SC14	2157.14	14.0157	3078.18
PIF1_KD_SC14	2103.42	14.1752	2967.74
PIF1_KD_SC14	2086.08	13.7014	3045.05
PIF1_KD_SC14	2483.96	17.4165	2852.42
PIF1_KD_SC14	2429.95	16.4366	2956.77
PIF1_KD_SC14	2417.38	13.7304	3521.22
PIF1_KD_SC15	2224.13	13.8596	3209.51
PIF1_KD_SC15	2243.99	13.3306	3366.68
PIF1_KD_SC15	2245.36	12.1886	3684.37
PIF1_KD_SC15	5351.08	34.449	3106.67
PIF1_KD_SC15	5353.18	33.448	3200.9
PIF1_KD_SC15	5198.25	36.5692	2842.96

## Sheet: Supplementary_Figure2B
Sample	D11Z1 copy number per 5S copy number (Quantasoft calculated)
U2OS_Group1_D11Z1_PC	109.679
U2OS_Group1_D11Z1_PC	110.783
U2OS_Group1_D11Z1_PC	110.816
U2OS_Group1_D11Z1_PC	111.176
U2OS_Group1_D11Z1_PC	112.708
U2OS_Group1_D11Z1_PC	114.271
U2OS_Group1_D11Z1_PC	115.329
U2OS_Group1_D11Z1_PC	117.591
U2OS_Group1_D11Z1_PC	117.835
U2OS_Group1_D11Z1_PC	118.619
U2OS_Group1_D11Z1_PC	118.672
U2OS_Group1_D11Z1_PC	118.822
U2OS_Group1_D11Z1_PC	119.382
U2OS_Group1_D11Z1_PC	122.42
U2OS_Group1_D11Z1_PC	126.051
U2OS_Group1_D11Z1_PC	126.402
U2OS_Group1_D11Z1_SC1	100.989
U2OS_Group1_D11Z1_SC1	106.734
U2OS_Group1_D11Z1_SC1	108.703
U2OS_Group1_D11Z1_SC1	108.738
U2OS_Group1_D11Z1_SC1	110.54
U2OS_Group1_D11Z1_SC1	113.629
U2OS_Group1_D11Z1_SC2	106.734
U2OS_Group1_D11Z1_SC2	111.588
U2OS_Group1_D11Z1_SC2	115.456
U2OS_Group1_D11Z1_SC2	115.48
U2OS_Group1_D11Z1_SC2	115.708
U2OS_Group1_D11Z1_SC2	115.741
U2OS_Group1_D11Z1_SC2	117.586
U2OS_Group1_D11Z1_SC2	118.666
U2OS_Group1_D11Z1_SC2	119.149
U2OS_Group1_D11Z1_SC2	124.735
U2OS_Group1_D11Z1_SC2	127.739
U2OS_Group1_D11Z1_SC2	127.828
U2OS_Group1_D11Z1_SC3	141.38
U2OS_Group1_D11Z1_SC3	142.479
U2OS_Group1_D11Z1_SC3	142.789
U2OS_Group1_D11Z1_SC3	144.507
U2OS_Group1_D11Z1_SC3	145.988
U2OS_Group1_D11Z1_SC3	146.822
U2OS_Group1_D11Z1_SC3	148.528
U2OS_Group1_D11Z1_SC3	151.326
U2OS_Group1_D11Z1_SC3	154.489
U2OS_Group1_D11Z1_SC3	154.802
U2OS_Group1_D11Z1_SC3	154.828
U2OS_Group1_D11Z1_SC3	156.46
U2OS_Group1_D11Z1_SC3	157.459
U2OS_Group1_D11Z1_SC3	157.847
U2OS_Group1_D11Z1_SC3	158.26
U2OS_Group1_D11Z1_SC3	159.656
U2OS_Group1_D11Z1_SC3	164.563
U2OS_Group1_D11Z1_SC3	164.564
U2OS_Group1_D11Z1_SC3	165.659
U2OS_Group1_D11Z1_SC3	166.986
U2OS_Group1_D11Z1_SC3	172.375
U2OS_Group1_D11Z1_SC4	130.244
U2OS_Group1_D11Z1_SC4	138.721
U2OS_Group1_D11Z1_SC4	139.842
U2OS_Group1_D11Z1_SC4	141.05
U2OS_Group1_D11Z1_SC4	142.321
U2OS_Group1_D11Z1_SC4	143.74
U2OS_Group1_D11Z1_SC4	148.016
U2OS_Group1_D11Z1_SC4	148.368
U2OS_Group1_D11Z1_SC4	150.473
U2OS_Group1_D11Z1_SC4	155.041
U2OS_Group1_D11Z1_SC4	155.199
U2OS_Group1_D11Z1_SC4	155.242
U2OS_Group1_D11Z1_SC4	155.366
U2OS_Group1_D11Z1_SC4	155.991
U2OS_Group1_D11Z1_SC4	160.156
U2OS_Group1_D11Z1_SC4	162.418
U2OS_Group1_D11Z1_SC4	162.619
U2OS_Group1_D11Z1_SC4	163.429
U2OS_Group1_D11Z1_SC4	163.922
U2OS_Group1_D11Z1_SC4	164.156
U2OS_Group1_D11Z1_SC4	167.131
U2OS_Group1_D11Z1_SC4	167.41
U2OS_Group1_D11Z1_SC4	172.16
U2OS_Group1_D11Z1_SC4	186.258
U2OS_Group1_D11Z1_SC4	193.448
U2OS_Group1_D11Z1_SC4	198.259
U2OS_Group1_D11Z1_SC5	113.777
U2OS_Group1_D11Z1_SC5	116.127
U2OS_Group1_D11Z1_SC5	116.17
U2OS_Group1_D11Z1_SC5	121.551
U2OS_Group1_D11Z1_SC5	124.006
U2OS_Group1_D11Z1_SC5	124.919
U2OS_Group1_D11Z1_SC6	100.468
U2OS_Group1_D11Z1_SC6	105.368
U2OS_Group1_D11Z1_SC6	106.459
U2OS_Group1_D11Z1_SC6	112.3
U2OS_Group1_D11Z1_SC6	120.73
U2OS_Group1_D11Z1_SC6	122.315
U2OS_Group1_D11Z1_SC7	162.167
U2OS_Group1_D11Z1_SC7	163.316
U2OS_Group1_D11Z1_SC7	164.819
U2OS_Group1_D11Z1_SC7	168.089
U2OS_Group1_D11Z1_SC7	169.37
U2OS_Group1_D11Z1_SC7	177.325

## Sheet: Supplementary_Figure2C
Sample	D11Z1 copy number per 5S copy number (Quantasoft calculated)
K562_Group1_D11Z1_PC	37.2145
K562_Group1_D11Z1_PC	38.1548
K562_Group1_D11Z1_PC	36.9612
K562_Group1_D11Z1_PC	37.4332
K562_Group1_D11Z1_PC	37.9513
K562_Group1_D11Z1_PC	39.6922
K562_Group1_D11Z1_PC	36.1116
K562_Group1_D11Z1_PC	35.9432
K562_Group1_D11Z1_PC	36.307
K562_Group1_D11Z1_PC	37.2038
K562_Group1_D11Z1_PC	36.6175
K562_Group1_D11Z1_PC	36.4013
K562_Group1_D11Z1_PC	39.784
K562_Group1_D11Z1_PC	40.9153
K562_Group1_D11Z1_PC	41.4011
K562_Group1_D11Z1_SC1	38.0965
K562_Group1_D11Z1_SC1	38.9664
K562_Group1_D11Z1_SC1	37.426
K562_Group1_D11Z1_SC1	33.7848
K562_Group1_D11Z1_SC1	33.696
K562_Group1_D11Z1_SC1	32.889
K562_Group1_D11Z1_SC2	36.4176
K562_Group1_D11Z1_SC2	36.4706
K562_Group1_D11Z1_SC2	36.7798
K562_Group1_D11Z1_SC2	35.6821
K562_Group1_D11Z1_SC2	36.0398
K562_Group1_D11Z1_SC2	34.315
K562_Group1_D11Z1_SC3	41.0943
K562_Group1_D11Z1_SC3	39.2126
K562_Group1_D11Z1_SC3	38.6614
K562_Group1_D11Z1_SC4	38.6578
K562_Group1_D11Z1_SC4	40.8341
K562_Group1_D11Z1_SC4	42.2669
K562_Group1_D11Z1_SC4	38.5005
K562_Group1_D11Z1_SC4	38.5178
K562_Group1_D11Z1_SC4	38.2925
K562_Group1_D11Z1_SC5	42.5784
K562_Group1_D11Z1_SC5	44.6269
K562_Group1_D11Z1_SC5	41.0488
K562_Group1_D11Z1_SC5	38.1053
K562_Group1_D11Z1_SC5	37.8099
K562_Group1_D11Z1_SC5	38.7822
K562_Group1_D11Z1_SC5	35.6435
K562_Group1_D11Z1_SC5	35.6144
K562_Group1_D11Z1_SC5	34.0397
K562_Group1_D11Z1_SC5	37.0037
K562_Group1_D11Z1_SC5	37.0532
K562_Group1_D11Z1_SC5	38.1677
K562_Group1_D11Z1_SC6	40.0855
K562_Group1_D11Z1_SC6	38.0388
K562_Group1_D11Z1_SC6	37.3008
K562_Group1_D11Z1_SC6	41.2579
K562_Group1_D11Z1_SC6	39.8879
K562_Group1_D11Z1_SC6	40.5376
K562_Group1_D11Z1_SC7	39.6282
K562_Group1_D11Z1_SC7	39.1172
K562_Group1_D11Z1_SC7	37.6833
K562_Group1_D11Z1_SC7	38.6763
K562_Group1_D11Z1_SC7	37.6338
K562_Group1_D11Z1_SC7	37.0796
K562_Group1_D11Z1_SC8	41.8109
K562_Group1_D11Z1_SC8	43.1535
K562_Group1_D11Z1_SC8	41.5207
K562_Group1_D11Z1_SC8	42.5169
K562_Group1_D11Z1_SC8	42.7601
K562_Group1_D11Z1_SC8	43.7443
K562_Group1_D11Z1_SC8	40.6278
K562_Group1_D11Z1_SC8	40.2351
K562_Group1_D11Z1_SC8	39.2104
K562_Group1_D11Z1_SC8	40.3127
K562_Group1_D11Z1_SC8	39.8477
K562_Group1_D11Z1_SC8	39.7055
K562_Group1_D11Z1_SC9	39.1747
K562_Group1_D11Z1_SC9	39.1192
K562_Group1_D11Z1_SC9	40.8684
K562_Group1_D11Z1_SC9	41.5532
K562_Group1_D11Z1_SC9	44.0791
K562_Group1_D11Z1_SC9	41.9501
K562_Group1_D11Z1_SC9	39.4258
K562_Group1_D11Z1_SC9	39.7898
K562_Group1_D11Z1_SC9	39.5063
K562_Group1_D11Z1_SC9	37.8668
K562_Group1_D11Z1_SC9	39.5371
K562_Group1_D11Z1_SC9	40.8915
K562_Group1_D11Z1_SC10	46.7443
K562_Group1_D11Z1_SC10	44.973
K562_Group1_D11Z1_SC10	48.299
K562_Group1_D11Z1_SC10	43.3974
K562_Group1_D11Z1_SC10	42.4223
K562_Group1_D11Z1_SC10	42.0889
K562_Group1_D11Z1_SC10	39.959
K562_Group1_D11Z1_SC10	40.1879
K562_Group1_D11Z1_SC10	39.2504
K562_Group1_D11Z1_SC10	40.4959
K562_Group1_D11Z1_SC10	40.5045
K562_Group1_D11Z1_SC10	42.6267
K562_Group1_D11Z1_SC11	38.9271
K562_Group1_D11Z1_SC11	38.8642
K562_Group1_D11Z1_SC11	38.6287
K562_Group1_D11Z1_SC11	39.7333
K562_Group1_D11Z1_SC11	42.2963
K562_Group1_D11Z1_SC11	39.869
K562_Group1_D11Z1_SC11	41.2175
K562_Group1_D11Z1_SC11	41.962
K562_Group1_D11Z1_SC11	41.4742
K562_Group1_D11Z1_SC11	39.5214
K562_Group1_D11Z1_SC11	38.8014
K562_Group1_D11Z1_SC11	40.6592
K562_Group1_D11Z1_SC11	42.1732
K562_Group1_D11Z1_SC11	42.1478
K562_Group1_D11Z1_SC11	41.7787
K562_Group1_D11Z1_SC12	38.8629
K562_Group1_D11Z1_SC12	38.5447
K562_Group1_D11Z1_SC12	39.0263
K562_Group1_D11Z1_SC12	36.6174
K562_Group1_D11Z1_SC12	36.5774
K562_Group1_D11Z1_SC12	35.4897
K562_Group1_D11Z1_SC13	40.3978
K562_Group1_D11Z1_SC13	40.2662
K562_Group1_D11Z1_SC13	41.6186
K562_Group1_D11Z1_SC13	41.3212
K562_Group1_D11Z1_SC13	41.7005
K562_Group1_D11Z1_SC13	41.0751
K562_Group1_D11Z1_SC13	43.0749
K562_Group1_D11Z1_SC13	42.4383
K562_Group1_D11Z1_SC13	40.7075
K562_Group1_D11Z1_SC13	40.0327
K562_Group1_D11Z1_SC13	40.7315
K562_Group1_D11Z1_SC13	38.4461
K562_Group1_D11Z1_SC14	43.0029
K562_Group1_D11Z1_SC14	43.5652
K562_Group1_D11Z1_SC14	44.8429
K562_Group1_D11Z1_SC15	39.0552
K562_Group1_D11Z1_SC15	40.8666
K562_Group1_D11Z1_SC15	38.6727
K562_Group1_D11Z1_SC15	40.088
K562_Group1_D11Z1_SC15	40.2284
K562_Group1_D11Z1_SC15	39.3394

## Sheet: Supplementary_Figure3B-C
Sample	HOR (copies/uL)	Single gene (copies/uL)	Normalized HOR copy number (HOR copy number /chromosome)
NTC_PC	1745.92	11.9814	2914.39	Normalized HOR CN = (HOR /Single gene)*20 (dilution factor)
NTC_PC	1827.38	13.4087	2725.66
NTC_PC	1791.42	13.9482	2568.67
NTC_PC	1864.54	13.2221	2820.34
NTC_PC	1924.35	13.7776	2793.44
NTC_PC	1886.07	15.3765	2453.18
NTC_SC1	3604.57	19.7683	3646.82
NTC_SC1	3378.37	18.8389	3586.58
NTC_SC1	3602.04	20.9687	3435.63
NTC_SC1	2990.75	15.7025	3809.27
NTC_SC1	3037.05	16.8335	3608.33
NTC_SC1	3040.75	17.3182	3511.63
NTC_SC1	3117.38	19.6399	3174.53
NTC_SC1	3139.41	19.1979	3270.59
NTC_SC1	3236.38	18.9201	3421.1
NTC_SC2	3730.54	21.7727	3426.8
NTC_SC2	3654.9	59.8384	1221.59
NTC_SC2	3655.14	18.4635	3959.32
NTC_SC2	4304.39	22.005	3912.19
NTC_SC2	4465.1	24.7044	3614.82
NTC_SC2	4296.83	23.8677	3600.54
NTC_SC2	4545.65	28.6049	3178.23
NTC_SC2	4504.76	24.3158	3705.21
NTC_SC2	4513.29	26.6035	3393
NTC_SC3	3794.6	15.7633	4814.49
NTC_SC3	3856.53	15.2974	5042.08
NTC_SC3	3832.2	17.4288	4397.53
NTC_SC3	3993.13	15.3159	5214.36
NTC_SC3	3988.64	16.9086	4717.88
NTC_SC3	4010.63	15.0295	5337.01
NTC_SC4	1997.08	12.7503	3132.6
NTC_SC4	2029.28	13.1041	3097.18
NTC_SC4	1997	11.0835	3603.54
NTC_SC4	2031.78	13.4304	3025.64
NTC_SC4	2001.67	12.9693	3086.78
NTC_SC4	2059.83	13.5599	3038.12
NTC_SC5	1811.16	10.141	3571.95
NTC_SC5	1788.98	10.7372	3332.29
NTC_SC5	1770.42	10.7301	3299.9
NTC_SC5	1827.38	10.8176	3378.55
NTC_SC5	1825.76	11.4044	3201.84
NTC_SC5	1875.35	10.6678	3515.92
NTC_SC6	3372.86	19.6193	3438.3
NTC_SC6	3331.4	19.8508	3356.44
NTC_SC6	3440.84	20.7935	3309.53
NTC_SC6	3406.66	22.7075	3000.47
NTC_SC6	3373.26	24.9172	2707.57
NTC_SC6	3410.96	21.8951	3115.73
NTC_SC7	3450.41	19.2361	3587.44
NTC_SC7	3372.83	20.9012	3227.4
NTC_SC7	3406.05	17.866	3812.88
NTC_SC7	3542.68	19.3721	3657.51
NTC_SC7	3457.12	20.8527	3315.76
NTC_SC7	3505.07	19.9636	3511.46
NTC_SC8	3045.93	19.8871	3063.23
NTC_SC8	3154.47	19.7514	3194.18
NTC_SC8	3058.66	18.3057	3341.76
NTC_SC8	3219.66	21.815	2951.78
NTC_SC8	3081.47	20.5277	3002.26
NTC_SC8	3209.83	18.9847	3381.48
NTC_SC9	3714.41	21.833	3402.56
NTC_SC9	3649.27	21.802	3347.64
NTC_SC9	3697.54	21.538	3433.51
NTC_SC9	3788.8	21.9885	3446.17
NTC_SC9	3797.42	25.0148	3036.14
NTC_SC9	3808.89	22.0709	3451.5
NTC_SC10	4249.48	22.0593	3852.77
NTC_SC10	4304.27	24.9434	3451.24
NTC_SC10	4317.52	19.0918	4522.92
NTC_SC10	1640.33	6.56722	4995.51
NTC_SC10	1618.87	6.63717	4878.19
NTC_SC10	1611.76	7.19692	4479.04
NTC_SC11	3540.13	17.8557	3965.27
NTC_SC11	3540.57	16.4137	4314.17
NTC_SC11	3303.87	15.0754	4383.14
NTC_SC11	2734.69	13.4313	4072.13
NTC_SC11	2766.67	13.39	4132.43
NTC_SC11	2719.72	13.9204	3907.53
NTC_SC12	2607.84	16.5495	3151.55
NTC_SC12	2623.54	13.8985	3775.27
NTC_SC12	2652.85	14.3267	3703.38
NTC_SC12	3525.51	21.2369	3320.17
NTC_SC12	3511.93	20.0387	3505.16
NTC_SC12	3508.22	20.9372	3351.18
NTC_SC12	2715.71	15.3993	3527.05
NTC_SC12	2772.18	16.0529	3453.8
NTC_SC12	2826.83	14.8791	3799.74
NTC_SC13	1803.62	12.2092	2954.53
NTC_SC13	1854.8	10.5619	3512.24
NTC_SC13	1803.34	10.0077	3603.89
NTC_SC13	1887.14	11.4825	3286.99
NTC_SC13	1910.03	11.4238	3343.95
NTC_SC13	1944.06	11.8295	3286.8
NTC_SC14	3691.73	15.0439	4907.94
NTC_SC14	3685.93	15.3674	4797.07
NTC_SC14	3728.53	14.6364	5094.86
NTC_SC14	3583.38	14.8422	4828.64
NTC_SC14	3617.29	13.2289	5468.77
NTC_SC14	3394.74	18.5946	3651.31
NTC_SC15	3697.66	22.1942	3332.1
NTC_SC15	3807.35	20.5805	3699.95
NTC_SC15	3818.68	20.7702	3677.07
NTC_SC15	3954.15	24.2859	3256.33
NTC_SC15	4000.99	21.5254	3717.45
NTC_SC15	3931.68	22.398	3510.74
PIF1_KD_PC	8343.09	49.1853	3392.51
PIF1_KD_PC	8887.68	50.5091	3519.24
PIF1_KD_PC	8747.91	49.1538	3559.41
PIF1_KD_PC	8406.22	47.2852	3555.54
PIF1_KD_PC	9302.91	50.8255	3660.73
PIF1_KD_PC	8309.49	45.5765	3646.39
PIF1_KD_SC1	3016.76	15.3039	3942.47
PIF1_KD_SC1	2947.18	17.0127	3464.69
PIF1_KD_SC1	2965.67	14.3817	4124.23
PIF1_KD_SC1	2800.65	16.0726	3484.99
PIF1_KD_SC1	2770.39	14.7148	3765.46
PIF1_KD_SC1	2791.41	15.7815	3537.58
PIF1_KD_SC2	3193.34	19.3151	3306.58
PIF1_KD_SC2	3153.92	16.7363	3768.94
PIF1_KD_SC2	3225.76	17.8828	3607.67
PIF1_KD_SC2	3353.5	17.1955	3900.43
PIF1_KD_SC2	3278.58	20.2106	3244.41
PIF1_KD_SC2	3241.79	18.6565	3475.24
PIF1_KD_SC3	3192.12	18.4911	3452.62
PIF1_KD_SC3	3176.99	20.1525	3152.95
PIF1_KD_SC3	3019.77	19.0178	3175.73
PIF1_KD_SC3	3162.3	18.3703	3442.84
PIF1_KD_SC3	3156.48	20.6246	3060.9
PIF1_KD_SC3	3118.99	17.6822	3527.82
PIF1_KD_SC4	3308.04	18.1091	3653.45
PIF1_KD_SC4	3260.29	15.736	4143.74
PIF1_KD_SC4	3122.86	16.52	3780.71
PIF1_KD_SC4	3178.48	19.4197	3273.47
PIF1_KD_SC4	3163.96	19.5578	3235.49
PIF1_KD_SC4	3243.38	20.0031	3242.88
PIF1_KD_SC5	3062	17.3267	3534.43
PIF1_KD_SC5	2945.64	18.5822	3170.4
PIF1_KD_SC5	2892.64	17.1427	3374.78
PIF1_KD_SC5	2918.7	17.7514	3288.42
PIF1_KD_SC5	2903.04	17.0623	3402.88
PIF1_KD_SC5	2938.86	19.1221	3073.78
PIF1_KD_SC6	2744.98	16.1713	3394.88
PIF1_KD_SC6	2726.76	17.1971	3171.19
PIF1_KD_SC6	2724.41	15.8216	3443.9
PIF1_KD_SC6	2829	16.4026	3449.45
PIF1_KD_SC6	2875.96	15.9422	3607.98
PIF1_KD_SC6	2810.82	13.9263	4036.72
PIF1_KD_SC7	3532.44	17.9545	3934.88
PIF1_KD_SC7	3583.21	17.9681	3988.41
PIF1_KD_SC7	3472.89	19.9144	3487.82
PIF1_KD_SC7	3480.53	20.9759	3318.6
PIF1_KD_SC7	3506.22	18.1905	3855
PIF1_KD_SC7	3498.87	20.3201	3443.75
PIF1_KD_SC8	3101.25	16.043	3866.17
PIF1_KD_SC8	2953.01	17.4639	3381.84
PIF1_KD_SC8	3193.49	17.1035	3734.31
PIF1_KD_SC8	3230.1	19.5003	3312.88
PIF1_KD_SC8	3156.63	18.6362	3387.64
PIF1_KD_SC8	3156.63	16.398	3850.03
PIF1_KD_SC9	2991.8	17.9368	3335.93
PIF1_KD_SC9	2930.64	16.1376	3632.06
PIF1_KD_SC9	2798.07	18.2402	3068.04
PIF1_KD_SC9	2909.89	19.0484	3055.26
PIF1_KD_SC9	2942.53	17.3214	3397.57
PIF1_KD_SC10	2423.13	14.0138	3458.21
PIF1_KD_SC10	2412.4	15.3059	3152.26
PIF1_KD_SC10	2316.49	15.9443	2905.74
PIF1_KD_SC10	2382.31	13.227	3602.2
PIF1_KD_SC10	2431.77	14.2453	3414.12
PIF1_KD_SC10	2400.47	14.6454	3278.13
PIF1_KD_SC11	2976.49	17.9961	3307.93
PIF1_KD_SC11	2973.74	18.2567	3257.7
PIF1_KD_SC11	2822.51	17.2115	3279.79
PIF1_KD_SC11	3003.66	15.9557	3765.01
PIF1_KD_SC11	2971.04	17.3226	3430.24
PIF1_KD_SC11	2978.88	17.3047	3442.85
PIF1_KD_SC12	3168.17	16.9906	3729.33
PIF1_KD_SC12	3203.95	14.6657	4369.31
PIF1_KD_SC12	3081.44	15.7154	3921.55
PIF1_KD_SC12	3062.52	17.0782	3586.46
PIF1_KD_SC12	3067.19	17.8347	3439.57
PIF1_KD_SC12	2992.5	18.2651	3276.75
PIF1_KD_SC13	2899.78	17.2392	3364.17
PIF1_KD_SC13	2890.32	16.1348	3582.71
PIF1_KD_SC13	2656.86	15.7483	3374.17
PIF1_KD_SC13	2848.4	18.3597	3102.89
PIF1_KD_SC13	2807.36	14.9113	3765.41
PIF1_KD_SC13	2737.78	15.7116	3485.04
PIF1_KD_SC14	3145.43	18.7656	3352.32
PIF1_KD_SC14	2982.92	16.9507	3519.52
PIF1_KD_SC14	3130.79	17.8181	3514.18
PIF1_KD_SC14	3043.94	18.8822	3224.13
PIF1_KD_SC14	3087.88	19.8651	3108.85
PIF1_KD_SC15	3207.69	19.1656	3347.35
PIF1_KD_SC15	3201.8	20.9433	3057.59
PIF1_KD_SC15	3102.23	19.1216	3244.74
PIF1_KD_SC15	3225.6	19.0661	3383.6
PIF1_KD_SC15	3202.9	20.0201	3199.69
PIF1_KD_SC15	3234.99	18.7438	3451.81
