# Supplementary material for: Expansion of human centromeric arrays in cells undergoing break-induced replication
Source: Cell Rep. Author manuscript; Available in PMC 2024 Apr 22. (PMC11034957; doi:10.1016/j.celrep.2024.113851)
Supplement: 4 [file NIHMS1980913-supplement-4.xlsx]

## Sheet: Figure 4 and S3
Reagent and resource	Source	Identifier
PIF1 sgRNA1 F: 5′ – CACCGAATACCTGGAAGCAGAACCG – 3′	Integrated DNA Technologies	N/A
PIF1 sgRNA1 R: 5′ – AAACCGGTTCTGCTTCCAGGTATTC – 3′	Integrated DNA Technologies	N/A
PIF1 sgRNA2 F: 5′ – CACCGCTGATGGTGACGAAGTCGCG – 3′	Integrated DNA Technologies	N/A
PIF1 sgRNA2 R: 5′ – AAACCGCGACTTCGTCACCATCAGC – 3′	Integrated DNA Technologies	N/A
Non target sgRNA1 F: 5′ – CACCGTATTACTGATATTGGTGGG – 3′	Integrated DNA Technologies	N/A
Non target sgRNA1 R: 5′ – AAACCCCACCAATATCAGTAATAC – 3′	Integrated DNA Technologies	N/A
RAD52 sgRNA1 F: 5′ – CACCGAACAATGGCAAGTTCTACGT – 3′	Integrated DNA Technologies	N/A
RAD52 sgRNA1 R: 5′ – AAACACGTAGAACTTGCCATTGTTC – 3′	Integrated DNA Technologies	N/A
RAD52 sgRNA2 F: 5′ – CACCGAGAATACATAAGTAGCCGCA – 3′	Integrated DNA Technologies	N/A
RAD52 sgRNA2 R: 5′ – AAACTGCGGCTACTTATGTATTCTC – 3′	Integrated DNA Technologies	N/A
